# Supplementary material for: A Patient-Specific Polylactic Acid Bolus Made by a 3D Printer for Breast Cancer Radiation Therapy
Source: PLoS One. 2016 Dec 8;11(12):e0168063. doi: 10.1371/journal.pone.0168063 (PMC5145239; doi:10.1371/journal.pone.0168063)
Supplement: S1 Data — (DICOM) (ZIP) [file pone.0168063.s001.zip]

Archive with 30 entries (30 files):
- 200cc_Plan_bolus_3mm.dcm
- 200cc_Plan_bolus_5mm.dcm
- 200cc_Plan_PLA_3mm.dcm
- 200cc_Plan_PLA_5mm.dcm
- 200cc_Plan_VB_3mm.dcm
- 200cc_Plan_VB_5mm.dcm
- 300cc_Plan_bolus_3mm.dcm
- 300cc_Plan_bolus_5mm.dcm
- 300cc_Plan_PLA_3mm.dcm
- 300cc_Plan_PLA_5mm.dcm
- 300cc_Plan_VB_3mm.dcm
- 300cc_Plan_VB_5mm.dcm
- 400cc_Plan_bolus_3mm.dcm
- 400cc_Plan_bolus_5mm.dcm
- 400cc_Plan_PLA_3mm.dcm
- 400cc_Plan_PLA_5mm.dcm
- 400cc_Plan_VB_3mm.dcm
- 400cc_Plan_VB_5mm.dcm
- 500cc_Plan_bolus_3mm.dcm
- 500cc_Plan_bolus_5mm.dcm
- 500cc_Plan_PLA_3mm.dcm
- 500cc_Plan_PLA_5mm.dcm
- 500cc_Plan_VB_3mm.dcm
- 500cc_Plan_VB_5mm.dcm
- 650cc_Plan_bolus_3mm.dcm
- 650cc_Plan_bolus_5mm.dcm
- 650cc_Plan_PLA_3mm.dcm
- 650cc_Plan_PLA_5mm.dcm
- 650cc_Plan_VB_3mm.dcm
- 650cc_Plan_VB_5mm.dcm
